# Supplementary material for: S-Series Coelenterazine-Driven Combinatorial Bioluminescence Imaging Systems for Mammalian Cells
Source: Int J Mol Sci. 2023 Jan 11;24(2):1420. doi: 10.3390/ijms24021420 (PMC9865520; doi:10.3390/ijms24021420)
Supplement: Supplementary file 1 [file ijms-24-01420-s001.zip]

Archive with 1 entries (1 files):
- ijms-2137796-supplementary.pdf
